# Supplementary material for: Implicit Learning of Recursive Context-Free Grammars
Source: PLoS One. 2012 Oct 19;7(10):e45885. doi: 10.1371/journal.pone.0045885 (PMC3477156; doi:10.1371/journal.pone.0045885)
Supplement: Appendix S2 — Stimulus materials used in the study. (XLS) [file pone.0045885.s002.xls]

## Sheet: Blatt 1 - Tabelle 1
					Exp 1 (left-branching, nested recursion)					Exp 2 (left-branching, tail recursion)					Exp 3 (right-branching, tail recursion)					Exp 4 (right-branching, nested recursion)
					Training	Testing				Training	Testing				Training	Testing				Training	Testing
	Rendering				grammatical	grammatical	ungrammatical	random		grammatical	grammatical	ungrammatical	random		grammatical	grammatical	ungrammatical	random		grammatical	grammatical	ungrammatical	random
	1	wao			8 2	8 2	3 6	7 6		7 1	7 1	1 6	9 7		8 2	8 2	4 5	7 6		6 2	6 2	4 5	7 6
	2	yai			5 2	5 2	9 2	3 8		8 1	8 1	9 1	5 7		7 1	7 1	9 2	3 8		8 2	8 2	9 2	3 8
	3	piu			8 1	8 1	5 5	3 5 7		8 2	8 2	6 7	9 6 1		5 2	5 2	8 8	3 5 7		5 1	5 1	5 7	3 5 7
	4	shin			6 2	6 2	7 9 2	3 9		5 1	5 1	7 9 4	1 2		7 2	7 2	6 9 1	3 9		6 1	6 1	8 9 1	3 9
	5	bam			6 1	6 1	3 6 6	9 5 4		6 2	6 2	3 5 8	3 2		6 2	6 2	3 5 8	9 5 4		7 2	7 2	3 5 7	9 5 4
	6	fei			7 2	7 2	3 7 9	9 9 7		6 1	6 1	4 5 9	2 9 5		6 1	6 1	4 7 9	9 9 7		5 2	5 2	3 7 9	9 9 7
	7	ti			7 1	6 4 8	2 9 4 8	9 8 8 4		7 2	8 3 7	2 9 1 7	1 1 6 7		8 1	6 4 5	3 9 1 6	9 8 8 4		8 1	6 4 5	4 9 1 7	9 8 8 4
	8	ra			5 1	7 4 7	8 9 2 9 2	7 9 9 9 2		5 2	6 4 8	8 9 2 9 4	9 9 9 9 9		5 1	5 3 7	6 1 9 1	7 9 9 9 2		7 1	8 4 7	7 2 9 2	7 9 9 9 2
	9	ki			6 4 8	6 4 5	4 5 9 4 5 7	7 1 6 8 9		8 3 7	5 4 5	8 3 9 4 7 5	4 2 1 7 8		6 4 5	5 4 8	8 9 2 9 1	7 1 6 8 9		6 4 5	8 3 7	5 9 2 9 1	7 1 6 8 9
					7 4 7	7 3 5	2 9 8 9 4 6 9 1	4 8 6 2 9		6 4 8	8 3 6	1 9 7 9 5 3 9 4	5 9 7 7 4		5 3 7	7 4 5	6 3 5 9 7	4 8 6 2 9		8 4 7	8 4 6	8 3 8 9 8	4 8 6 2 9
	Categories				6 4 5	5 4 7	3 6 9 4 8 1 9 5	7 5 5 6 2 7		5 4 5	7 4 8	6 4 9 4 5 1 9 7	9 9 9 6 9 5		5 4 8	5 3 8	4 9 4 7 5 8	7 5 5 6 2 7		8 3 7	7 4 6	3 9 5 4 8 6	7 5 5 6 2 7
	1	V			7 3 5	7 3 7	1 9 7 9 2	5 3 9 4 7 7		8 3 6	5 3 5	2 9 5 9 4	7 9 4 9 2 5		7 4 5	8 4 6	7 9 3 1 3 5	5 3 9 4 7 7		8 4 6	5 4 6	7 9 3 1 4 6	5 3 9 4 7 7
	2	V			5 4 7	1 9 5 2	3 7 9 9 1	8 2 7 3 8 9 3		7 4 8	2 9 7 1	6 2 9 9 3	7 2 2 6 9 9 6		5 3 8	5 9 1 2	9 9 4 8 9 2 2	8 2 7 3 8 9 3		7 4 6	5 9 1 1	9 9 8 9 2 3 1	8 2 7 3 8 9 3
	3	V	(with obj)		7 3 7	2 9 8 1	3 7 3 7 9 8	8 7 3 5 7 8 1		5 3 5	2 9 7 2	4 8 6 3 9 6	4 9 9 4 4 9 8		8 4 6	8 9 2 1	5 9 3 1 9 2 1	8 7 3 5 7 8 1		5 4 6	5 9 2 2	8 9 2 9 2 4 2	8 7 3 5 7 8 1
	4	V	(with obj)		7 4 6	2 9 5 2	1 9 6 9 2 9 2	7 1 8 8 9 1 3 8		7 4 7	2 9 6 1	2 9 7 9 1 9 3	6 9 9 9 5 3 8 9		8 4 5	6 9 2 1	8 9 4 6 2 9 1	7 1 8 8 9 1 3 8		5 4 5	7 9 2 1	8 9 5 1 9 3 1	7 1 8 8 9 1 3 8
	5	N			8 4 7	7 3 1 9 8	4 8 9 4 8 4 7 9 5	9 9 7 9 9 4 5 2		5 3 7	8 4 1 9 8	5 3 9 3 6 5 3 9 8	6 5 9 7 6 7 5 1		8 3 7	7 3 5 9 1	6 9 2 9 1 9 4 6	9 9 7 9 9 4 5 2		6 4 6	8 4 5 9 1	5 9 2 9 1 9 7 4	9 9 7 9 9 4 5 2
	6	N			1 9 5 2	8 4 2 9 8	9 1 5 1	9 4 4 1 4 7 9 5		2 9 7 1	6 4 1 9 8	9 2 8 1	8 5 9 4 7 5 3 1		5 9 1 2	8 4 7 9 1	5 9 1 3 6 8 9 2	9 4 4 1 4 7 9 5		5 9 1 1	5 3 7 9 1	8 9 1 4 8 5 9 3	9 4 4 1 4 7 9 5
	7	N			2 9 8 1	8 4 2 9 6	7 3 8 9 8	6 1 9 9 9 2 5 7		2 9 7 2	8 4 1 9 7	6 4 5 9 8	1 5 8 4 2 6 9 8		8 9 2 1	6 3 7 9 2	4 9 4 5 8 7 9 2	6 1 9 9 9 2 5 7		5 9 2 2	7 3 7 9 2	3 9 7 4 6 5 9 2	6 1 9 9 9 2 5 7
	8	N			2 9 5 2	3 8 9 7 4 8	1 1 9 8 3 8	7 7 9 3 6 1 8 9		2 9 6 1	7 4 9 7 4 7	4 2 9 8 3 6	5 9 9 5 3 5 4 8		6 9 2 1	6 9 3 5 4 8	7 9 4 5 3 6 9 6	7 7 9 3 6 1 8 9		7 9 2 1	5 9 7 4 3 7	5 9 5 3 4 7 9 5	7 7 9 3 6 1 8 9
	9	R			2 9 6 1	4 5 9 5 3 8	1 9 5 3 5 9 2 6	4 7 4 7 4 2 1 5 9		2 9 5 2	6 4 9 6 3 7	2 9 5 4 8 9 4 6	9 9 3 8 4 5 8 1 9		8 9 1 1	6 9 3 6 3 5	7 9 4 7 9 2 9 1	4 7 4 7 4 2 1 5 9		8 9 2 1	5 9 7 4 4 5	7 9 6 9 2 4 9 1	4 7 4 7 4 2 1 5 9
					2 9 7 1	3 8 9 5 3 8	4 6 9 6 3 8 9 7	1 9 7 8 8 9 8 3 7		1 9 8 2	6 4 9 7 3 5	5 4 9 5 3 8 9 5	4 9 6 9 9 2 8 9 2		5 9 1 1	8 9 3 8 4 5	5 7 9 2 9 1 4 5	1 9 7 8 8 9 8 3 7		6 9 1 1	6 9 5 3 3 8	6 5 9 9 1 4 4 6	1 9 7 8 8 9 8 3 7
					2 9 5 1	3 2 9 8 9 7 1	9 2 5 4 6	2 4 3 9 4 9 3 7 9		2 9 8 1	2 9 6 3 9 7 2	9 2 8 4 6	9 5 1 9 9 8 7 6 1		5 9 2 2	6 9 4 7 9 2 1	8 9 3 5 9 7 3 8	2 4 3 9 4 9 3 7 9		6 9 2 2	8 9 1 3 7 9 2	6 9 7 9 8 3 4 8	2 4 3 9 4 9 3 7 9
					1 9 6 2	3 2 9 5 9 5 1	2 1 9 6 1			1 9 7 1	1 9 8 3 9 7 2	3 1 9 8 2			8 9 2 2	8 9 3 7 9 2 1	4 5 8 9 4 7 9 3 7			8 9 1 1	6 9 2 3 6 9 2	4 5 7 9 7 9 7 3 3
					1 9 8 2	4 2 9 8 9 7 1	6 3 5 9 1 8			2 9 5 1	2 9 5 3 9 8 2	8 4 8 9 3 7			6 9 1 1	8 9 3 8 9 1 1	7 3 7 9 3 1 9 3 6			7 9 2 2	6 9 2 4 8 9 1	8 3 8 9 2 9 6 3 4
					1 9 7 2	4 2 9 5 9 8 2	5 9 5 4 1 9 8			1 9 7 2	2 9 8 4 9 8 2	8 9 5 4 1 9 7			7 9 1 1	7 9 4 5 9 1 2	7 3 7 9 3 6 6 9 1			6 9 2 1	5 9 1 3 8 9 1	5 4 8 9 5 7 9 3 4
					2 9 7 2	2 9 8 3 4 7 9 8	5 9 2 6 4 4 5 9 5			1 9 5 1	2 9 8 4 8 4 9 8	8 9 4 7 4 7 4 9 8			7 9 2 1	5 9 2 3 5 9 4 7	8 9 1 9 1			8 9 1 2	5 9 6 3 3 6 9 2	5 9 1 9 2
					1 9 6 1	1 9 8 3 4 8 9 6	3 1 9 7 9 9 1			2 9 8 2	1 9 5 3 7 4 9 8	1 9 8 4 9 9 1			8 9 1 2	6 9 2 3 6 9 3 7	5 2 9 3 5			7 9 1 1	8 9 5 3 4 6 9 2	6 2 9 3 8
					2 9 6 2	1 9 7 3 4 7 9 5	3 2 9 5 9 7 9 1			1 9 6 2	2 9 5 3 6 4 9 7	1 9 6 3 9 6 9 4			7 9 2 2	8 9 1 4 5 9 3 7	9 9 4 6 2			8 9 2 2	8 9 8 4 3 7 9 1	9 9 7 4 1
					2 9 8 2	3 5 9 5 3 2 9 7	3 5 4 4 8 9 5 9 8			2 9 6 2	6 3 9 8 3 2 9 5	4 7 8 4 9 5 4 9 8			6 9 2 2	5 9 4 6 4 5 9 1	7 9 4 2 1			7 9 1 2	5 9 7 9 5 3 4 2	6 9 1 3 1
					1 9 8 1	3 8 9 5 4 2 9 8	7 9 4 1 9 6 9 2			1 9 5 2	7 4 9 8 4 2 9 5	7 9 1 9 8 3 9 4			5 9 2 1	6 9 4 8 3 8 9 1	4 7 5 9 4 7			5 9 1 2	7 9 7 9 7 4 3 1	3 7 5 9 7 3
					1 9 7 1	4 8 9 8 4 1 9 6	3 4 6 9 5 9 2 6			1 9 6 1	8 4 9 5 3 2 9 5	5 4 9 5 4 9 2 5			6 9 1 2	8 9 4 8 3 7 9 2	7 3 8 6 9 2			6 9 1 2	8 9 6 9 5 3 4 1	8 4 7 8 9 4
					1 9 5 1	4 2 9 6 9 5 3 6	3 4 6 9 6 9 4 7 6			1 9 8 1	2 9 5 3 9 5 4 5	6 4 9 7 3 9 3 6 5			7 9 1 2	7 9 3 6 9 2 4 7	7 9 1 9 2 9 1			5 9 2 1	5 9 6 9 1 4 4 7	6 9 2 9 2 9 1
					7 3 1 9 8	3 2 9 6 9 6 4 6	4 1 9 1 9 5 1			8 4 1 9 8	1 9 7 3 9 5 3 5	1 9 3 1 9 6 1			7 3 5 9 1	8 9 4 6 9 1 3 6	7 9 7 4 8 9 1			8 4 5 9 1	5 9 5 9 2 3 4 6	8 9 8 3 7 9 1
					8 4 2 9 8	4 2 9 8 9 7 3 5	7 1 9 9 2 6 3 5			6 4 1 9 8	2 9 7 3 9 8 3 7	2 9 7 9 3 7 3 7			8 4 7 9 1	5 9 4 5 9 2 4 6	8 9 1 9 4 7 9 2			5 3 7 9 1	5 9 7 9 2 4 4 8	5 9 2 9 5 9 1 4
					8 4 2 9 6	3 2 9 8 9 7 4 5	6 3 4 4 5 9 2 9 6			8 4 1 9 7	1 9 8 4 9 5 3 6	6 3 8 3 9 4 1 9 7			6 3 7 9 2	8 9 3 6 9 1 4 6	7 3 5 7 9 1 9 1			7 3 7 9 2	5 9 6 9 2 4 3 5	7 4 8 7 9 9 2 3
					7 4 1 9 7	7 4 3 4 8 9 8 9 6	6 4 5 1 9 9 1 8			8 4 2 9 8	6 3 5 3 9 8 3 9 6	7 4 1 9 8 9 3 5			8 3 6 9 2	7 4 5 9 4 7 9 4 7	6 3 7 9 3 8 1 9			7 4 8 9 1	7 4 8 9 6 9 5 3 3	7 3 7 9 7 1 9 4
					7 3 1 9 7	7 4 4 3 8 9 6 9 7	4 4 7 9 2 9 7 1			7 3 1 9 8	7 3 8 4 9 7 4 9 6	6 3 9 3 2 9 6 1			7 4 5 9 1	8 4 8 9 4 8 9 4 7	3 9 3 8 9 3 8 5			6 3 5 9 1	8 4 5 9 7 9 6 4 3	1 9 5 9 5 3 4 7
					6 4 2 9 5	5 3 3 4 6 9 8 9 5	8 3 8 9 9 1 8 3 6			6 3 1 9 8	8 4 5 4 9 7 4 9 8	5 4 9 7 9 4 7 3 8			6 3 5 9 2	7 3 8 9 4 6 9 3 5	6 9 4 1 9 3 6 2			8 3 6 9 2	7 4 6 9 6 9 7 4 4	7 9 2 9 7 4 3 1
					7 3 2 9 6	7 3 3 4 7 9 5 9 7	3 9 1 7 9 7 1			8 4 2 9 6	5 4 5 3 9 7 4 9 7	9 2 8 4 9 6 2			5 3 6 9 2	6 3 6 9 4 7 9 3 5	5 9 3 6 9 4 2 2			5 4 6 9 1	5 3 5 9 6 9 6 3 4	7 9 7 9 2 4 3 1
					8 3 2 9 7	2 9 7 3 6	3 5 9 6 9 5 4 5			7 3 2 9 7	2 9 7 4 5	8 9 7 4 9 8 3 7			5 4 7 9 2	5 9 1 4 5	4 9 3 5 7 7 9 3 5			8 3 5 9 1	6 9 7 4 1	3 9 8 4 6 6 9 8 4
					8 3 1 9 6	2 9 6 4 6	7 3 4 8 9 2 7 9 8			6 4 2 9 5	2 9 6 4 5	8 4 7 9 3 7 4 9 6			7 4 5 9 2	6 9 1 4 8	7 8 9 2 3 7 9 3 7			6 4 5 9 2	5 9 5 3 2	6 6 9 3 3 8 9 8 3
					6 4 2 9 8	1 9 8 4 8	7 4 1 9 2 6 9 7			6 4 1 9 7	1 9 5 4 6	5 3 9 2 8 3 9 5			5 4 8 9 1	8 9 1 4 6	3 9 4 5 9 3 8 5 5			8 4 7 9 2	7 9 8 3 1	4 9 5 9 6 4 3 6 7
					6 4 2 9 7	4 6 9 7 2	4 2 1 9 6 9 5 2			7 4 1 9 7	8 4 9 6 1	3 2 9 7 3 9 6 2			6 3 5 9 1	7 9 3 6 2	6 5 9 2 9 4 6 3 7			7 4 7 9 2	6 9 2 3 7	7 5 9 9 7 3 4 4 8
					7 4 1 9 5	4 5 9 8 1	3 8 9 1 5 9 5 3 5			6 3 2 9 6	5 4 9 6 1	8 9 3 7 4 9 6 4 5			6 4 7 9 2	5 9 3 8 1	6 9 3 7 8 9 2 4 5			6 4 6 9 2	8 9 1 3 6	6 9 7 5 9 3 4 3 6
					5 4 1 9 8	3 8 9 6 2				6 4 1 9 5	6 4 9 5 1				5 3 8 9 1	7 9 4 6 1				7 3 6 9 2	6 9 1 4 8
					7 3 2 9 7	5 4 4 7 9 8				6 4 2 9 7	7 4 6 3 9 8				8 4 8 9 2	7 3 7 9 4 6				8 4 8 9 1	7 4 5 9 5 4
					5 4 2 9 8	8 3 4 7 9 7				5 4 1 9 7	8 4 8 4 9 5				8 4 6 9 2	6 4 5 9 4 8				6 3 5 9 2	7 4 8 9 8 4
					7 4 2 9 8	6 4 4 5 9 8				5 4 2 9 7	6 3 7 3 9 7				7 4 7 9 2	5 3 7 9 3 6				5 3 5 9 1	8 4 6 9 8 3
					3 8 9 7 4 8	1 9 7 3 2 9 8				7 4 9 7 4 7	1 9 5 3 1 9 7				6 9 3 5 4 8	8 9 1 4 5 9 1				5 9 7 4 3 7	5 9 6 9 2 3 2
					4 5 9 5 3 8	2 9 6 4 2 9 7				6 4 9 6 3 7	2 9 6 4 2 9 6				6 9 3 6 3 5	5 9 2 3 6 9 1				5 9 7 4 4 5	6 9 5 9 2 3 1
					3 8 9 5 3 8	2 9 6 3 1 9 6				6 4 9 7 3 5	1 9 8 3 1 9 6				8 9 3 8 4 5	7 9 1 4 8 9 2				6 9 5 3 3 8	8 9 6 9 1 3 1
					3 6 9 5 3 7	8 4 4 2 9 6 9 5				7 4 9 5 4 7	7 3 1 9 7 4 9 6				8 9 3 6 4 7	8 4 6 9 3 5 9 1				7 9 6 4 3 8	8 4 6 9 5 9 2 3
					3 5 9 5 3 8	8 3 3 1 9 7 9 6				6 4 9 8 3 8	6 3 2 9 6 4 9 6				6 9 4 6 4 5	6 3 6 9 3 6 9 2				5 9 5 3 4 5	5 4 6 9 8 9 1 4
					3 6 9 6 3 6	8 4 4 1 9 8 9 8				7 4 9 5 4 8	7 3 1 9 7 3 9 5				8 9 3 8 3 6	7 4 5 9 4 6 9 1				5 9 6 4 4 5	5 3 6 9 8 9 1 3
					3 6 9 6 3 7	8 4 3 2 9 5 9 8				5 4 9 8 4 5	6 3 2 9 8 3 9 8				5 9 4 6 3 7	5 4 6 9 3 5 9 2				7 9 5 3 4 8	6 4 6 9 6 9 2 3
					3 6 9 5 3 5	3 3 8 9 7 9 8 2				6 4 9 6 4 5	7 4 9 5 4 9 6 2				7 9 4 7 4 8	6 9 4 8 9 3 5 2				6 9 5 4 3 6	8 9 2 3 7 9 5 3
					4 8 9 6 4 8	4 3 5 9 8 9 6 1				5 4 9 8 4 7	8 4 9 8 3 9 7 2				8 9 3 7 4 8	6 9 3 7 9 4 6 1				6 9 6 3 4 7	8 9 1 4 7 9 7 3
					3 6 9 5 4 7	4 3 8 9 5 9 5 2				7 4 9 8 4 5	5 3 9 5 3 9 8 1				8 9 3 6 3 6	5 9 3 5 9 4 7 2				8 9 5 4 3 7	6 9 2 3 8 9 5 3
					3 7 9 7 4 8	4 3 7 9 8 9 5 2				8 4 9 8 4 7	7 3 9 5 3 9 8 1				5 9 3 7 4 6	8 9 3 6 9 4 6 2				8 9 6 3 3 5	7 9 1 3 6 9 8 4
					3 5 9 8 4 8	4 5 9 7 3 4 7 9 8				7 3 9 8 4 7	5 3 9 6 3 7 4 9 5				6 9 3 8 3 8	8 9 4 5 3 8 9 3 5				7 9 7 4 3 5	8 9 6 4 4 5 9 6 4
					3 8 9 8 3 6	4 6 9 7 3 4 6 9 7				6 3 9 5 3 7	8 4 9 8 4 5 4 9 7				7 9 4 7 3 7	6 9 4 6 4 5 9 3 8				7 9 8 3 3 7	5 9 7 3 4 8 9 5 3
					4 6 9 8 3 5	3 6 9 6 3 4 6 9 7				6 4 9 5 4 8	8 4 9 6 3 5 4 9 7				5 9 3 5 3 8	5 9 4 5 3 6 9 3 6				8 9 5 4 3 6	6 9 7 4 4 5 9 8 3
					3 7 9 6 3 5	4 4 5 9 7 9 6 3 7				7 4 9 7 3 6	8 3 9 7 3 9 8 3 8				8 9 4 5 4 7	7 9 3 6 9 4 8 3 6				5 9 8 3 3 6	8 9 6 9 6 3 4 3 5
					4 7 9 7 3 6	3 3 7 9 7 9 8 4 5				7 3 9 8 3 7	5 4 9 6 4 9 8 3 6				6 9 3 8 4 7	5 9 4 5 9 3 7 3 6				8 9 8 4 3 5	7 9 5 9 5 4 3 4 7
					3 2 9 8 9 7 1	3 4 7 9 5 9 6 4 7				2 9 6 3 9 7 2	5 3 9 7 3 9 6 3 8				6 9 4 7 9 2 1	5 9 3 5 9 3 8 3 7				8 9 1 3 7 9 2	5 9 6 9 6 3 3 4 6
					3 2 9 5 9 5 1	4 4 8 9 8 9 6 3 5				1 9 8 3 9 7 2	7 4 9 5 3 9 7 4 6				8 9 3 7 9 2 1	8 9 3 5 9 3 5 3 8				6 9 2 3 6 9 2	5 9 8 9 6 3 3 4 7
					4 2 9 8 9 7 1					2 9 5 3 9 8 2					8 9 3 8 9 1 1					6 9 2 4 8 9 1
					4 2 9 5 9 8 2					2 9 8 4 9 8 2					7 9 4 5 9 1 2					5 9 1 3 8 9 1
					4 1 9 6 9 6 1					1 9 8 3 9 6 2					5 9 3 6 9 2 1					8 9 2 4 5 9 2
					4 1 9 8 9 8 2					2 9 5 4 9 8 2					7 9 3 8 9 1 1					8 9 2 4 5 9 1
					4 2 9 7 9 5 1					1 9 6 4 9 7 1					8 9 3 5 9 1 1					7 9 1 4 5 9 2
					4 2 9 6 9 7 2					2 9 7 4 9 7 1					7 9 4 8 9 1 1					8 9 2 3 6 9 2
					3 1 9 6 9 5 2					2 9 5 4 9 8 1					6 9 4 5 9 2 1					7 9 1 3 8 9 1
					4 1 9 8 9 7 2					2 9 5 3 9 6 1					6 9 3 7 9 2 2					6 9 2 4 7 9 1
					4 1 9 7 9 8 1					1 9 6 4 9 8 1					7 9 4 7 9 2 1					7 9 1 4 8 9 2
					3 2 9 7 9 7 1					2 9 6 4 9 6 2					5 9 3 8 9 2 1					5 9 2 4 6 9 2
					4 2 9 8 9 6 2					1 9 7 3 9 6 2					6 9 4 7 9 1 2					8 9 2 4 6 9 1
					4 2 9 6 9 7 1					1 9 7 3 9 6 1					7 9 4 5 9 1 1					6 9 1 3 5 9 1
					3 1 9 8 9 7 2					1 9 6 4 9 8 2					8 9 4 6 9 1 2					7 9 2 4 6 9 2
					4 2 9 5 9 6 2					2 9 6 3 9 7 1					7 9 4 8 9 2 1					5 9 1 4 6 9 2
					4 2 9 5 9 5 2					1 9 8 4 9 6 1					6 9 3 6 9 2 2					8 9 1 3 6 9 2
					4 2 9 8 9 6 1					2 9 5 4 9 5 2					8 9 4 5 9 2 1					6 9 2 3 8 9 1
					4 1 9 7 9 5 1					2 9 8 3 9 8 1					6 9 3 6 9 1 2					6 9 1 4 6 9 1
					3 2 9 6 9 7 2					1 9 5 4 9 6 2					5 9 4 5 9 2 2					7 9 1 4 7 9 1
					4 1 9 5 9 8 2					2 9 7 4 9 6 1					6 9 3 5 9 2 1					5 9 1 3 5 9 1
					3 1 9 6 9 7 1					2 9 8 4 9 7 2					7 9 3 8 9 2 2					7 9 2 3 5 9 1
					3 1 9 5 9 7 1					2 9 7 4 9 8 2					7 9 4 5 9 2 1					5 9 1 4 8 9 1
					4 1 9 8 9 8 1					1 9 5 3 9 6 1					6 9 4 8 9 2 1					8 9 1 4 5 9 2
					2 9 8 3 4 7 9 8					2 9 8 4 8 4 9 8					5 9 2 3 5 9 4 7					5 9 6 3 3 6 9 2
					1 9 8 3 4 8 9 6					1 9 5 3 7 4 9 8					6 9 2 3 6 9 3 7					8 9 5 3 4 6 9 2
					1 9 7 3 4 7 9 5					2 9 5 3 6 4 9 7					8 9 1 4 5 9 3 7					8 9 8 4 3 7 9 1
					2 9 5 4 3 8 9 7					1 9 5 3 6 4 9 8					5 9 1 4 5 9 3 7					8 9 7 3 3 7 9 1
					2 9 6 3 3 5 9 5					1 9 8 3 6 4 9 5					8 9 2 3 8 9 3 5					7 9 5 4 3 8 9 1
					1 9 8 3 4 8 9 8					1 9 5 4 7 4 9 8					6 9 2 4 5 9 4 7					8 9 6 3 4 8 9 1
					2 9 5 3 3 7 9 7					2 9 7 3 5 4 9 6					7 9 1 4 5 9 4 5					8 9 8 3 4 5 9 1
					2 9 7 3 3 5 9 5					1 9 8 3 7 4 9 6					6 9 1 3 6 9 4 8					8 9 7 4 4 5 9 2
					2 9 7 4 4 6 9 5					2 9 5 3 8 4 9 7					5 9 2 4 7 9 4 8					6 9 5 3 3 5 9 2
					1 9 5 3 4 8 9 6					1 9 7 3 8 4 9 6					8 9 1 3 8 9 3 8					6 9 8 4 4 7 9 2
					1 9 7 3 3 5 9 5					2 9 6 3 7 3 9 6					5 9 1 4 8 9 3 5					5 9 5 3 4 5 9 1
					1 9 5 3 4 6 9 6					2 9 7 3 7 3 9 6					6 9 2 3 6 9 3 8					5 9 6 3 4 5 9 1
					1 9 7 4 4 7 9 5					1 9 7 3 7 3 9 5					8 9 2 3 8 9 4 6					8 9 8 3 3 5 9 2
					2 9 5 4 3 5 9 8					2 9 7 4 5 3 9 6					6 9 2 3 8 9 4 8					6 9 8 3 4 6 9 1
					2 9 7 4 3 8 9 5					2 9 7 4 7 3 9 6					5 9 1 4 7 9 4 8					5 9 5 4 3 8 9 2
					1 9 8 3 4 5 9 5					1 9 8 3 7 4 9 5					5 9 1 4 8 9 3 8					7 9 8 3 3 6 9 2
					3 5 9 5 3 2 9 7					6 3 9 8 3 2 9 5					5 9 4 6 4 5 9 1					5 9 7 9 5 3 4 2
					3 8 9 5 4 2 9 8					7 4 9 8 4 2 9 5					6 9 4 8 3 8 9 1					7 9 7 9 7 4 3 1
					4 8 9 8 4 1 9 6					8 4 9 5 3 2 9 5					8 9 4 8 3 7 9 2					8 9 6 9 5 3 4 1
					3 6 9 8 4 2 9 8					5 3 9 7 4 1 9 7					7 9 4 8 3 5 9 1					7 9 7 9 5 4 3 1
					3 8 9 8 4 2 9 8					6 3 9 6 4 2 9 7					5 9 4 8 4 8 9 1					8 9 7 9 6 3 4 2
					3 8 9 5 4 1 9 7					7 3 9 8 4 2 9 6					6 9 3 7 3 5 9 2					8 9 8 9 7 3 4 2
					4 8 9 7 3 2 9 8					8 4 9 7 4 1 9 6					6 9 3 5 4 5 9 1					5 9 7 9 5 3 3 1
					4 6 9 7 3 2 9 8					5 3 9 6 3 1 9 8					6 9 4 6 4 7 9 2					6 9 6 9 7 4 3 2
					4 5 9 5 4 1 9 5					8 3 9 8 4 2 9 6					7 9 4 8 4 7 9 1					7 9 6 9 5 3 3 2
					4 6 9 5 3 2 9 6					6 4 9 8 3 2 9 5					7 9 3 7 3 8 9 2					6 9 8 9 7 3 3 2
					4 8 9 5 4 2 9 6					7 4 9 7 4 2 9 5					5 9 4 5 4 6 9 1					8 9 8 9 7 3 4 1
					4 6 9 6 3 1 9 8					7 4 9 8 4 2 9 7					8 9 4 6 4 8 9 1					8 9 8 9 7 4 3 2
					4 8 9 7 4 2 9 5					5 4 9 6 4 2 9 8					7 9 4 5 4 7 9 1					7 9 7 9 7 3 4 1
					4 5 9 5 4 1 9 8					5 4 9 5 4 1 9 6					6 9 4 7 3 8 9 1					7 9 8 9 8 4 3 1
					3 5 9 8 3 2 9 6					6 3 9 7 4 1 9 7					7 9 3 8 3 6 9 1					8 9 5 9 5 3 3 2
					4 7 9 7 4 2 9 7					8 3 9 5 4 1 9 5					7 9 3 8 4 6 9 2					7 9 6 9 5 4 4 1
					4 2 9 6 9 5 3 6					2 9 5 3 9 5 4 5					7 9 3 6 9 2 4 7					5 9 6 9 1 4 4 7
					3 2 9 6 9 6 4 6					1 9 7 3 9 5 3 5					8 9 4 6 9 1 3 6					5 9 5 9 2 3 4 6
					4 2 9 8 9 7 3 5					2 9 7 3 9 8 3 7					5 9 4 5 9 2 4 6					5 9 7 9 2 4 4 8
					3 2 9 8 9 7 4 5					1 9 8 4 9 5 3 6					8 9 3 6 9 1 4 6					5 9 6 9 2 4 3 5
					3 1 9 6 9 6 4 5					1 9 5 3 9 5 3 6					8 9 4 7 9 2 4 8					6 9 8 9 1 3 3 8
					4 2 9 6 9 7 3 6					2 9 7 4 9 8 4 5					7 9 4 8 9 1 4 7					6 9 5 9 2 3 4 5
					4 1 9 5 9 5 4 6					1 9 5 3 9 8 4 7					5 9 3 8 9 2 4 6					7 9 6 9 2 3 3 6
					3 2 9 7 9 5 3 8					2 9 7 3 9 5 3 7					7 9 4 5 9 2 4 7					5 9 8 9 2 4 4 8
					3 2 9 5 9 8 3 8					2 9 5 3 9 8 3 6					6 9 4 6 9 1 4 7					5 9 5 9 2 4 3 6
					3 1 9 5 9 5 4 6					2 9 5 3 9 7 4 6					6 9 4 8 9 2 3 8					6 9 7 9 1 3 3 8
					4 2 9 8 9 7 4 5					2 9 8 4 9 8 3 6					5 9 3 7 9 1 3 8					6 9 7 9 1 4 4 5
					3 2 9 7 9 6 3 7					2 9 8 4 9 5 4 6					6 9 3 6 9 2 4 8					6 9 7 9 2 4 4 6
					4 1 9 6 9 7 3 6					1 9 6 3 9 5 3 6					7 9 4 7 9 2 4 7					8 9 5 9 1 4 4 7
					3 2 9 6 9 7 3 5					1 9 8 3 9 5 3 6					5 9 4 7 9 2 4 6					8 9 6 9 1 4 3 7
					3 1 9 7 9 6 3 6					2 9 8 3 9 8 4 8					8 9 3 5 9 1 3 5					7 9 8 9 1 3 4 8
					3 1 9 8 9 6 4 8					2 9 6 3 9 5 4 8					6 9 4 6 9 2 4 6					5 9 7 9 1 4 3 8
					4 1 9 5 9 5 4 8					2 9 7 4 9 5 4 5					5 9 4 5 9 2 3 6					7 9 7 9 2 4 4 5
					4 1 9 8 9 5 3 7					1 9 5 3 9 5 4 5					5 9 4 6 9 1 3 6					7 9 6 9 2 4 4 5
					4 2 9 8 9 5 3 7					1 9 5 4 9 5 4 5					8 9 3 6 9 2 3 8					5 9 8 9 1 4 3 6
					4 1 9 5 9 5 3 6					2 9 5 4 9 8 4 7					8 9 4 8 9 2 4 5					8 9 7 9 2 4 3 7
					3 1 9 5 9 7 4 7					2 9 5 4 9 8 4 8					8 9 4 6 9 1 4 5					6 9 5 9 1 4 3 8
					3 2 9 7 9 7 3 8					2 9 6 4 9 7 4 6					7 9 3 7 9 2 3 7					7 9 5 9 1 3 3 6
					4 1 9 5 9 6 3 6					1 9 7 3 9 7 3 6					6 9 3 6 9 2 3 7					8 9 6 9 1 3 3 5
					3 2 9 8 9 6 3 8					1 9 5 4 9 5 3 6					7 9 4 6 9 1 4 6					6 9 8 9 2 4 3 8
					7 4 3 4 8 9 8 9 6					6 3 5 3 9 8 3 9 6					7 4 5 9 4 7 9 4 7					7 4 8 9 6 9 5 3 3
					7 4 4 3 8 9 6 9 7					7 3 8 4 9 7 4 9 6					8 4 8 9 4 8 9 4 7					8 4 5 9 7 9 6 4 3
					5 3 3 4 6 9 8 9 5					8 4 5 4 9 7 4 9 8					7 3 8 9 4 6 9 3 5					7 4 6 9 6 9 7 4 4
					7 3 3 4 7 9 5 9 7					5 4 5 3 9 7 4 9 7					6 3 6 9 4 7 9 3 5					5 3 5 9 6 9 6 3 4
					8 3 3 3 5 9 7 9 5					5 3 6 4 9 5 3 9 5					7 4 7 9 4 7 9 4 8					7 3 7 9 8 9 6 4 4
					7 3 4 3 8 9 8 9 6					6 3 5 3 9 5 4 9 6					8 3 8 9 4 6 9 4 7					7 3 6 9 5 9 6 4 4
					7 4 4 3 7 9 8 9 5					5 4 7 3 9 8 4 9 8					8 3 8 9 3 5 9 4 6					7 4 8 9 6 9 6 3 4
					6 3 3 3 5 9 8 9 5					6 4 8 3 9 8 3 9 6					6 3 8 9 3 6 9 3 6					6 4 7 9 8 9 8 4 3
					8 3 4 4 6 9 5 9 6					8 4 6 4 9 8 4 9 6					5 3 7 9 4 6 9 4 7					6 3 8 9 5 9 7 4 3
					8 3 3 3 6 9 6 9 6					7 4 6 4 9 8 4 9 6					7 3 8 9 3 7 9 4 6					5 3 6 9 6 9 6 4 4
					5 4 3 3 7 9 7 9 8					8 3 8 4 9 5 3 9 8					6 3 8 9 3 7 9 4 8					5 3 6 9 5 9 5 4 4
					5 4 3 3 8 9 7 9 6					7 4 5 3 9 6 3 9 5					5 3 7 9 4 7 9 3 5					6 3 6 9 5 9 6 3 3
					8 4 3 3 6 9 5 9 6					5 4 5 4 9 6 4 9 6					8 4 8 9 4 6 9 4 8					5 3 7 9 5 9 8 4 3
					5 3 3 3 6 9 6 9 5					5 3 5 3 9 6 4 9 8					7 4 6 9 3 6 9 3 6					8 3 7 9 7 9 7 3 4
					6 3 3 3 6 9 8 9 6					8 3 7 3 9 7 4 9 7					5 3 8 9 3 5 9 3 5					7 4 8 9 8 9 8 4 4
					8 4 4 4 7 9 8 9 8					6 4 8 3 9 7 4 9 6					6 4 8 9 3 6 9 4 7					7 4 6 9 7 9 5 4 3
					5 4 3 4 5 9 5 9 6					7 3 6 4 9 8 3 9 6					6 3 5 9 3 8 9 4 5					5 3 6 9 5 9 6 3 3
					8 4 4 4 6 9 5 9 7					8 4 7 3 9 5 3 9 7					8 3 6 9 3 7 9 3 7					5 4 5 9 7 9 8 3 4
					6 4 4 3 6 9 7 9 7					8 3 6 3 9 6 4 9 8					8 3 7 9 3 8 9 4 7					6 4 8 9 6 9 5 3 4
					7 3 4 3 5 9 6 9 7					8 3 5 4 9 5 4 9 6					5 4 6 9 4 8 9 4 7					8 3 8 9 5 9 5 3 4
					7 3 4 3 5 9 7 9 8					5 4 6 4 9 6 3 9 5					8 4 5 9 3 6 9 4 7					6 3 6 9 8 9 6 3 4
					5 4 3 3 7 9 5 9 6					7 3 5 3 9 8 4 9 5					8 4 7 9 3 6 9 4 5					5 4 8 9 5 9 5 4 3
					8 4 4 4 6 9 5 9 8					8 3 8 4 9 8 4 9 6					6 4 5 9 4 8 9 3 7					5 4 7 9 8 9 6 3 4
					8 4 3 4 5 9 8 9 6					6 4 8 3 9 8 4 9 8					5 4 7 9 4 8 9 3 5					7 3 7 9 8 9 5 3 4
